# Supplementary material for: Collagen-Based 3D Scaffolds from Sea Urchin Food Waste for Skeletal Muscle Tissue Engineering
Source: Animals (Basel). 2026 Feb 5;16(3):512. doi: 10.3390/ani16030512 (PMC12896538; doi:10.3390/ani16030512)
Supplement: Supplementary file 1 [file animals-16-00512-s001.zip]

Archive with 1 entries (1 files):
- animals-4087184-supplementary.pdf
